# Supplementary material for: Actin Isovariant ACT7 Modulates Root Thermomorphogenesis by Altering Intracellular Auxin Homeostasis
Source: Int J Mol Sci. 2021 Jul 20;22(14):7749. doi: 10.3390/ijms22147749 (PMC8306570; doi:10.3390/ijms22147749)
Supplement: Supplementary file 1 [file ijms-22-07749-s001.zip]

Archive with 1 entries (1 files):
- ijms-1277504-supplementary.pdf
